# Supplementary material for: Perinatal Outcomes of Diet Therapy in Gestational Diabetes Mellitus Diagnosed before 24 Gestational Weeks
Source: Nutrients. 2024 May 21;16(11):1553. doi: 10.3390/nu16111553 (PMC11174494; doi:10.3390/nu16111553)
Supplement: Supplementary file 1 [file nutrients-16-01553-s001.zip]

Archive with 5 entries (5 files):
- Diet_EGDM_STable S1.pdf
- Diet_EGDM_STable S2.pdf
- Diet_EGDM_STable S3.pdf
- Diet_GDM_R1_Sfig S1.tiff
- Diet_GDM_R1_Sfig S2.tiff
